# Supplementary material for: The Association between Dietary Nutrient Intake and Acceleration of Aging: Evidence from NHANES
Source: Nutrients. 2024 May 27;16(11):1635. doi: 10.3390/nu16111635 (PMC11174358; doi:10.3390/nu16111635)
Supplement: Supplementary file 1 [file nutrients-16-01635-s001.zip]

Archive with 1 entries (1 files):
- nutrients-3008585-supplementary.pdf
